# Supplementary material for: Do Not Miss Acute Diffuse Panbronchiolitis for Tree-in-Bud: Case Series of a Rare Lung Disease
Source: Diagnostics (Basel). 2022 Jul 7;12(7):1653. doi: 10.3390/diagnostics12071653 (PMC9323848; doi:10.3390/diagnostics12071653)
Supplement: Supplementary file 1 [file diagnostics-12-01653-s001.zip]

Archive with 1 entries (1 files):
- diagnostics-1770545-supplementary.pdf
